# Supplementary material for: Bacillus Calmette-Guérin (BCG) therapy lowers the incidence of Alzheimer’s disease in bladder cancer patients
Source: PLoS One. 2019 Nov 7;14(11):e0224433. doi: 10.1371/journal.pone.0224433 (PMC6837488; doi:10.1371/journal.pone.0224433)
Supplement: S1 File — (XLSX) [file pone.0224433.s008.xlsx]

## Sheet: Sheet1
serialNumber	Birth	BCG Yes=1,No=0	AD Yes=1, no=0	DateAD	Male=1Female=0	Stage0-non-muscle invasive 1- muscle invasive	Grade, 0-low grade, 1, high grade	ageofbcg	ParkinsonYes=1,no=0	AgeTCC	1sTimeTCC
1	1932	1	0	2010	1	0	1	76	0	76	2008
2	1931	1	0	2002	1	0	1	69	0	69	2000
3	1931	1	0	2009	1	0	0	72	0	72	2003
4	1920	1	0	2007	0	1	0	76	0	76	1996
5	1919	1	1	1999	1	0	1	71	1	71	1990
6	1918	0	0	1992	1	0	1		0	73	1991
7	1948	1	0	2019	1	0	0	57	0	57	2005
8	1926	1	0	1998	1	0	0	68	0	68	1994
9	1921	0	0	2003	1	0	1		0	74	1995
10	1928	1	0	2005	1	0	1	61	0	61	1989
11	1926	1	0	2003	1	0	1	75	0	75	2001
12	1915	1	0	2005	1	0	0	87	0	87	2002
13	1923	1	0	2004	1	0	1	80	0	80	2003
14	1931	1	0	2017	0	0	1	85	0	85	2016
15	1938	1	0	2017	1	0	1	78	0	78	2016
16	1918	1	0	2017	1	0	1	98	0	98	2016
17	1945	1	0	2015	1	0	0	69	0	69	2014
18	1933	1	0	2012	1	0	0	78	1	78	2011
19	1924	1	0	2011	0	0	0	86	0	86	2010
20	1935	1	0	2011	0	1	1	75	0	75	2010
21	1945	1	0	2009	1	0	1	63	0	63	2008
22	1933	1	0	2008	1	1	0	74	0	74	2007
23	1942	1	0	2007	1	0	0	64	0	64	2006
24	1932	1	0	2007	1	0	1	74	0	74	2006
25	1918	1	0	2006	1	0	1	87	0	87	2005
26	1949	1	0	2006	0	0	1	56	0	56	2005
27	1931	1	0	2006	1	1	1	74	0	74	2005
28	1940	1	0	2005	1	0	1	64	0	64	2004
29	1917	1	0	2004	1	0	0	86	0	86	2003
30	1927	1	0	2003	1	0	1	75	0	75	2002
31	1921	1	0	2003	1	0	1	81	0	81	2002
32	1924	1	0	2002	1	1	1	77	0	77	2001
33	1935	1	0	2001	1	0	0	65	0	65	2000
34	1925	1	0	2000	1	0	0	74	0	74	1999
35	1918	1	0	1999	0	0	0	80	0	80	1998
36	1917	1	0	1998	1	0	0	80	0	80	1997
37	1925	1	0	1998	1	0	0	72	0	72	1997
38	1914	1	0	1998	1	0	1	83	0	83	1997
39	1913	1	0	1998	0	0	1	84	0	84	1997
40	1912	1	0	1998	0	0	0	85	0	85	1997
41	1915	1	0	1998	1	0	0	82	0	82	1997
42	1912	1	0	1996	1	0	0	83	0	83	1995
43	1904	1	0	1996	1	0	0	91	0	91	1995
44	1921	1	0	1996	1	0	0	74	0	74	1995
45	1931	1	0	1996	1	0	0	64	0	64	1995
46	1953	0	0	2019	1	0	1		0	65	2018
47	1930	0	0	2019	1	0	0		0	88	2018
48	1944	0	0	2019	1	0	1		0	74	2018
49	1936	0	0	2018	1	0	0		0	81	2017
50	1938	0	0	2018	0	0	0		0	79	2017
51	1941	0	0	2017	0	0	0		0	75	2016
52	1946	0	0	2017	1	0	1		0	70	2016
53	1938	0	0	2017	0	0	1		0	78	2016
54	1943	0	0	2017	0	0	1		0	73	2016
55	1952	0	0	2016	1	1	0		0	63	2015
56	1929	0	0	2016	0	0	0		0	86	2015
57	1943	0	0	2016	1	0	0		0	72	2015
58	1957	0	0	2016	0	0	0		0	58	2015
59	1935	0	0	2016	1	0	0		0	80	2015
60	1932	0	0	2015	1	0	1		0	82	2014
61	1929	0	0	2015	1	1	0		0	85	2014
62	1959	0	0	2014	1	1	0		0	54	2013
63	1935	0	0	2013	1	0	1		0	77	2012
64	1928	0	0	2013	1	1	1		0	84	2012
65	1922	0	0	2013	1	0	1		0	90	2012
66	1929	0	0	2013	1	0	0		0	83	2012
67	1928	0	0	2013	1	0	1		0	84	2012
68	1922	0	0	2012	1	0	1		0	89	2011
69	1927	0	0	2012	1	0	1		0	84	2011
70	1948	0	0	2012	1	0	1		0	63	2011
71	1935	0	0	2012	1	0	1		0	76	2011
72	1929	0	0	2011	1	1	1		0	81	2010
73	1929	0	0	2010	0	1	1		0	80	2009
74	1924	0	0	2010	1	0	1		0	85	2009
75	1926	0	0	2009	1	0	0		0	82	2008
76	1928	0	0	2008	1	0	0		0	79	2007
77	1936	0	0	2008	0	0	0		1	71	2007
78	1934	0	0	2008	1	0	0		0	73	2007
79	1921	0	0	2007	0	0	0		0	85	2006
80	1938	0	0	2007	1	0	1		0	68	2006
81	1956	0	0	2007	0	1	1		0	50	2006
82	1949	0	0	2006	1	0	1		0	56	2005
83	1918	0	0	2006	1	0	1		0	87	2005
84	1917	0	0	2006	1	0	0		0	88	2005
85	1914	0	0	2006	0	0	0		0	91	2005
86	1929	0	0	2005	0	0	1		0	75	2004
87	1923	0	0	2005	0	0	0		0	81	2004
88	1928	0	0	2004	1	0	0		0	75	2003
89	1926	0	0	2004	1	0	1		0	77	2003
90	1933	0	0	2004	1	0	1		0	70	2003
91	1930	0	0	2004	1	0	0		0	73	2003
92	1928	0	0	2004	1	0	1		0	75	2003
93	1930	0	0	2003	1	0	1		0	72	2002
94	1942	0	0	2003	1	0	0		0	60	2002
95	1912	0	0	2002	1	0	1		0	89	2001
96	1932	0	0	2002	1	0	1		0	69	2001
97	1925	0	0	2001	1	0	1		0	75	2000
98	1923	0	0	2000	1	1	1		0	76	1999
99	1916	0	0	1999	1	0	0		0	82	1998
100	1908	0	0	1999	1	0	0		0	90	1998
101	1923	0	0	1999	1	0	1		0	75	1998
102	1915	0	0	1999	1	0	0		0	83	1998
103	1933	0	0	1998	1	0	1		0	64	1997
104	1924	0	0	1997	0	0	1		0	72	1996
105	1912	0	0	1997	0	0	1		0	84	1996
106	1915	0	0	1997	0	0	0		0	81	1996
107	1919	0	0	1997	1	0	0		0	77	1996
108	1917	0	0	1996	1	0	0		0	78	1995
109	1925	0	0	1996	1	0	1		0	70	1995
110	1920	0	0	1996	1	1	1		0	75	1995
111	1914	0	0	1993	1	1	0		0	78	1992
112	1905	0	0	1992	1	1	0		0	86	1991
113	1910	0	0	1991	0	0	1		0	80	1990
114	1930	0	0	1988	1	1	1		0	57	1987
115	1926	0	0	2013	1	0	1		0	86	2012
116	1926	0	0	2013	0	0	1		0	86	2012
117	1925	0	0	1990	1	0	1		0	64	1989
118	1933	0	0	2006	1	0	1		0	72	2005
119	1931	0	0	2017	1	0	1		0	85	2016
120	1917	1	1	2000	1	0	0	82	0	82	1999
121	1935	1	0	2017	1	0	1	80	0	80	2015
122	1945	1	0	2016	1	0	0	69	0	69	2014
123	1934	1	0	2016	1	0	1	80	0	80	2014
124	1940	1	0	2016	1	0	1	74	0	74	2014
125	1933	1	0	2014	1	0	0	79	0	79	2012
126	1921	1	0	2012	1	0	1	89	0	89	2010
127	1938	1	0	2011	1	0	0	71	0	71	2009
128	1934	1	0	2009	1	1	1	73	0	73	2007
129	1926	1	0	2009	1	0	1	81	0	81	2007
130	1925	1	0	2008	0	0	0	81	0	81	2006
131	1944	1	0	2008	1	0	1	62	0	62	2006
132	1926	1	0	2007	1	0	0	79	0	79	2005
133	1930	1	0	2007	1	0	0	75	0	75	2005
134	1934	1	0	2006	1	1	0	70	0	70	2004
135	1927	1	0	2005	1	0	1	76	0	76	2003
136	1923	1	0	2005	1	0	1	80	0	80	2003
137	1922	1	0	2005	0	0	0	81	0	81	2003
138	1933	1	0	2005	1	0	0	70	0	70	2003
139	1919	1	0	2004	1	0	0	83	0	83	2002
140	1935	1	0	2004	0	0	1	67	0	67	2002
141	1924	1	0	2004	1	0	1	78	0	78	2002
142	1910	1	0	2003	1	0	1	91	0	91	2001
143	1915	1	0	2003	1	0	0	86	0	86	2001
144	1917	1	0	2003	1	0	0	84	0	84	2001
145	1928	1	0	2001	1	0	1	71	0	71	1999
146	1910	1	0	1999	1	0	1	87	0	87	1997
147	1918	1	0	1996	1	0	0	76	0	76	1994
148	1909	1	0	1995	1	0	1	84	0	84	1993
149	1937	0	0	2018	1	0	0		0	79	2016
150	1947	0	0	2018	1	0	1		0	69	2016
151	1933	0	0	2018	1	0	1		0	83	2016
152	1936	0	0	2017	1	0	0		0	79	2015
153	1931	0	0	2017	1	0	0		0	84	2015
154	1941	0	0	2016	1	1	1		0	73	2014
155	1942	0	0	2014	1	0	1		0	70	2012
156	1949	0	0	2013	1	0	0		0	62	2011
157	1938	0	0	2012	0	0	0		0	72	2010
158	1923	0	0	2012	1	0	1		0	87	2010
159	1934	0	0	2012	1	0	0		0	76	2010
160	1932	0	0	2010	1	0	1		0	76	2008
161	1925	0	0	2010	1	0	1		0	83	2008
162	1925	0	0	2010	1	0	0		0	83	2008
163	1938	0	0	2010	1	0	0		0	70	2008
164	1933	0	0	2008	0	0	1		0	73	2006
165	1929	0	0	2008	0	0	0		0	77	2006
166	1922	0	0	2008	1	1	0		0	84	2006
167	1930	0	0	2005	1	0	0		0	73	2003
168	1925	0	0	2005	1	0	1		0	78	2003
169	1918	0	0	2002	1	0	0		0	82	2000
170	1930	0	0	2000	1	0	1		0	68	1998
171	1929	0	0	1999	1	0	1		0	68	1997
172	1930	0	0	1998	0	0	1		0	66	1996
173	1920	0	0	1998	1	0	1		0	76	1996
174	1926	0	0	1997	1	0	0		0	69	1995
175	1959	0	0	1996	1	0	1		0	35	1994
176	1946	0	0	1995	1	0	1		0	47	1993
177	1921	0	0	1995	1	0	1		0	72	1993
178	1904	0	0	1994	0	0	0		0	88	1992
179	1909	0	0	1993	1	0	0		0	82	1991
180	1936	0	0	2014	1	0	0		0	76	2012
181	1911	1	1	2002	0	1	1	88	0	88	1999
182	1926	1	1	2014	1	0	1	86	0	86	2012
183	1910	0	1	1994	1	0	0		0	81	1991
184	1920	0	1	1999	0	0	0		0	77	1997
185	1928	1	0	2018	1	1	0	87	0	87	2015
186	1928	1	0	2011	1	0	1	80	0	80	2008
187	1926	1	0	2011	1	0	1	82	0	82	2008
188	1926	1	0	2010	1	0	1	81	0	81	2007
189	1936	1	0	2010	1	0	1	71	0	71	2007
190	1943	1	0	2010	1	0	0	64	0	64	2007
191	1937	1	0	2010	1	0	1	70	0	70	2007
192	1935	1	0	2009	1	0	0	71	0	71	2006
193	1936	1	0	2008	1	0	1	69	0	69	2005
194	1927	1	0	2008	0	0	1	78	0	78	2005
195	1919	1	0	2008	1	0	0	86	1	86	2005
196	1925	1	0	2006	0	0	0	78	0	78	2003
197	1930	1	0	2006	1	0	1	73	0	73	2003
198	1914	1	0	2006	1	0	0	89	0	89	2003
199	1944	1	0	2004	1	0	1	57	0	57	2001
200	1910	1	0	2004	1	0	0	91	1	91	2001
201	1947	1	0	2004	1	0	0	54	0	54	2001
202	1920	1	0	2003	1	0	0	80	0	80	2000
203	1930	1	0	2002	1	0	0	69	0	69	1999
204	1928	1	0	2002	1	0	0	71	0	71	1999
205	1920	1	0	2002	1	0	0	79	0	79	1999
206	1932	1	0	2002	0	0	0	67	0	67	1999
207	1915	1	0	2002	1	0	1	84	0	84	1999
208	1935	1	0	2002	1	0	0	64	0	64	1999
209	1933	1	0	2001	0	0	0	65	0	65	1998
210	1918	1	0	2000	1	0	0	79	0	79	1997
211	1936	1	0	2000	1	0	0	61	0	61	1997
212	1932	1	0	2000	1	0	1	65	0	65	1997
213	1909	1	0	1999	1	0	1	87	0	87	1996
214	1912	1	0	1999	1	0	0	84	0	84	1996
215	1912	1	0	1998	1	0	1	83	0	83	1995
216	1912	1	0	1988	1	0	1	73	0	73	1985
217	1936	0	0	2018	1	0	0		0	79	2015
218	1930	0	0	2018	0	0	1		0	85	2015
219	1937	0	0	2017	1	0	1		0	77	2014
220	1928	0	0	2017	1	1	1		0	86	2014
221	1937	0	0	2017	1	0	1		0	77	2014
222	1939	0	0	2017	1	1	0		0	75	2014
223	1926	0	0	2016	1	0	1		0	87	2013
224	1941	0	0	2016	1	1	0		0	72	2013
225	1930	0	0	2016	1	0	1		0	83	2013
226	1934	0	0	2012	1	1	0		0	75	2009
227	1939	0	0	2008	0	1	1		0	66	2005
228	1927	0	0	2005	1	0	0		0	75	2002
229	1918	0	0	2002	1	0	0		0	81	1999
230	1933	0	0	2002	1	0	0		0	66	1999
231	1933	0	0	2001	1	0	0		0	65	1998
232	1916	0	0	1996	1	0	0		0	77	1993
233	1934	0	0	1995	0	0	1		0	58	1992
234	1942	0	0	2014	1	0	0		0	69	2011
235	1947	1	0	2014	1	0	1		0	64	2011
236	1926	0	1	2016	1	0	1		0	86	2012
237	1925	0	1	2009	0	0	0		0	81	2006
238	1919	0	1	2002	1	0	1		0	80	1999
239	1932	0	1	2014	1	0	1		0	81	2013
240	1920	1	0	2015	1	0	1	91	0	91	2011
241	1923	1	0	2014	1	0	1	87	0	87	2010
242	1922	1	0	2013	0	0	0	87	0	87	2009
243	1924	1	0	2012	1	0	1	84	0	84	2008
244	1916	1	0	2012	1	0	1	92	0	92	2008
245	1924	1	0	2011	1	1	1	83	0	83	2007
246	1934	1	0	2010	1	0	1	72	0	72	2006
247	1933	1	0	2010	1	1	0	73	0	73	2006
248	1914	1	0	2010	1	1	1	92	0	92	2006
249	1937	1	0	2010	1	0	0	69	0	69	2006
250	1923	1	0	2010	1	0	1	83	0	83	2006
251	1943	1	0	2009	1	0	0	62	0	62	2005
252	1934	1	0	2009	1	0	1	71	0	71	2005
253	1925	1	0	2009	0	0	0	80	0	80	2005
254	1935	1	0	2009	1	0	1	70	0	70	2005
255	1926	1	0	2008	1	0	0	78	0	78	2004
256	1921	1	0	2007	1	0	1	82	0	82	2003
257	1922	1	0	2006	1	0	1	80	0	80	2002
258	1935	1	0	2006	1	0	0	67	0	67	2002
259	1916	1	0	2006	1	0	0	86	0	86	2002
260	1935	1	0	2006	1	0	0	67	0	67	2002
261	1945	1	0	2005	1	0	0	56	0	56	2001
262	1939	1	0	2004	1	0	0	61	0	61	2000
263	1926	1	0	2003	1	0	0	73	0	73	1999
264	1911	1	0	2003	1	0	0	88	0	88	1999
265	1913	1	0	2003	1	0	0	86	0	86	1999
266	1920	1	0	2003	0	1	1	79	0	79	1999
267	1924	1	0	2003	1	0	0	75	0	75	1999
268	1924	1	0	2002	1	0	1	74	0	74	1998
269	1919	1	0	2001	1	1	0	78	1	78	1997
270	1914	1	0	2001	1	0	0	83	0	83	1997
271	1941	1	0	2001	1	0	1	56	0	56	1997
272	1916	1	0	2000	1	0	0	80	0	80	1996
273	1928	1	0	2000	1	1	0	68	0	68	1996
274	1921	1	0	2000	1	0	0	75	0	75	1996
275	1920	1	0	1999	1	0	1	75	0	75	1995
276	1924	1	0	1998	1	0	0	70	0	70	1994
277	1916	1	0	1998	1	0	1	78	0	78	1994
278	1926	1	0	1997	1	0	0	67	0	67	1993
279	1932	0	0	2018	1	0	0		0	82	2014
280	1952	0	0	2016	1	0	0		0	60	2012
281	1941	0	0	2014	1	0	1		0	69	2010
282	1938	0	0	2013	1	0	0		0	71	2009
283	1926	0	0	2013	1	0	0		0	83	2009
284	1942	0	0	2011	1	0	0		0	65	2007
285	1932	0	0	2011	1	0	0		0	75	2007
286	1932	0	0	2009	1	0	1		0	73	2005
287	1939	0	0	2009	1	0	0		0	66	2005
288	1907	0	0	2009	1	1	1		0	98	2005
289	1939	0	0	2008	1	0	1		0	65	2004
290	1921	0	0	2007	0	1	0		0	82	2003
291	1927	0	0	2006	1	1	0		0	75	2002
292	1942	0	0	2005	1	1	1		0	59	2001
293	1914	0	0	2005	0	0	0		0	87	2001
294	1905	0	0	2002	1	0	1		0	93	1998
295	1924	1	1	2015	1	0	0	86	0	86	2010
296	1933	1	1	2010	1	0	1	72	0	72	2005
297	1923	1	0	2018	1	0	1	90	0	90	2013
298	1933	1	0	2017	1	0	0	79	0	79	2012
299	1944	1	0	2017	1	0	0	68	0	68	2012
300	1926	1	0	2017	1	0	0	86	0	86	2012
301	1933	1	0	2015	1	0	0	77	0	77	2010
302	1933	1	0	2015	1	0	0	76	0	77	2010
303	1925	1	0	2012	1	0	0	82	0	82	2007
304	1938	1	0	2012	1	0	1	69	0	69	2007
305	1932	1	0	2012	1	0	0	75	0	75	2007
306	1926	1	0	2011	1	0	1	80	0	80	2006
307	1928	1	0	2010	1	0	1	77	0	77	2005
308	1955	1	0	2010	1	0	1	50	0	50	2005
309	1939	1	0	2008	1	0	0	64	0	64	2003
310	1913	1	0	2008	1	0	1	90	0	90	2003
311	1921	1	0	2008	1	1	1	82	0	82	2003
312	1918	1	0	2008	1	0	0	85	0	85	2003
313	1915	1	0	2007	1	0	0	87	0	87	2002
314	1912	1	0	2007	1	0	1	90	0	90	2002
315	1918	1	0	2007	1	0	0	84	0	84	2002
316	1933	1	0	2006	1	0	1	68	0	68	2001
317	1925	1	0	2004	0	0	1	74	0	74	1999
318	1916	1	0	2004	1	0	0	83	0	83	1999
319	1930	1	0	2004	1	0	0	69	0	69	1999
320	1920	1	0	2004	1	0	0	79	0	79	1999
321	1923	1	0	2003	1	0	0	75	0	75	1998
322	1925	1	0	2002	1	0	1	72	0	72	1997
323	1921	1	0	2002	1	0	0	76	0	76	1997
324	1927	1	0	2001	1	0	0	69	0	69	1996
325	1902	1	0	2001	1	0	0	94	0	94	1996
326	1929	1	0	1999	1	0	1	65	0	65	1994
327	1910	1	0	1998	1	0	0	83	0	83	1993
328	1925	1	0	1998	1	0	1	68	0	68	1993
329	1910	1	0	1997	0	1	0	82	0	82	1992
330	1903	1	0	1996	1	0	1	88	0	88	1991
331	1937	0	0	2018	1	0	0		0	76	2013
332	1952	0	0	2010	1	0	1		0	53	2005
333	1907	0	0	2007	1	0	0		0	95	2002
334	1934	0	0	2007	1	0	0		0	68	2002
335	1917	0	0	2004	1	0	1		0	82	1999
336	1905	0	0	1996	0	0	0		0	86	1991
337	1927	1	1	2012	1	1	1	79	1	79	2006
338	1914	0	1	1995	1	0	1		1	75	1989
339	1928	1	1	2008	0	1	1	78	1	78	2006
340	1935	1	0	2018	1	0	0	77	0	77	2012
341	1932	1	0	2017	1	0	1	79	0	79	2011
342	1921	1	0	2014	1	1	0	87	0	87	2008
343	1924	1	0	2014	1	0	0	84	0	84	2008
344	1937	1	0	2012	1	0	1	69	0	69	2006
345	1945	1	0	2012	1	0	0	61	0	61	2006
346	1930	1	0	2012	1	0	1	76	0	76	2006
347	1930	1	0	2011	1	0	1	75	0	75	2005
348	1929	1	0	2011	1	0	0	76	0	76	2005
349	1924	1	0	2010	1	1	0	80	0	80	2004
350	1920	1	0	2010	1	0	0	84	0	84	2004
351	1935	1	0	2010	1	0	0	69	0	69	2004
352	1909	1	0	2009	1	0	1	94	0	94	2003
353	1922	1	0	2009	1	0	0	81	0	81	2003
354	1924	1	0	2007	1	0	1	77	0	77	2001
355	1950	1	0	2007	1	0	1	51	0	51	2001
356	1929	1	0	2006	1	0	1	71	0	71	2000
357	1926	1	0	2005	1	0	0	73	0	73	1999
358	1951	1	0	2004	1	0	1	47	0	47	1998
359	1944	1	0	2003	1	1	0	53	0	53	1997
360	1929	1	0	2002	0	0	0	67	0	67	1996
361	1930	1	0	2002	1	0	1	66	0	66	1996
362	1913	1	0	2000	1	1	1	81	0	81	1994
363	1953	1	0	2000	1	0	0	41	0	41	1994
364	1921	1	0	1999	1	0	0	72	0	72	1993
365	1919	1	0	1999	1	0	0	74	0	74	1993
366	1924	1	0	1995	0	1	0	65	0	65	1989
367	1919	1	0	1991	1	0	0	68	0	66	1985
368	1928	0	0	2016	1	0	1		1	82	2010
369	1943	0	0	2005	1	0	1		0	56	1999
370	1915	0	0	2000	1	0	0		0	79	1994
371	1913	0	0	1996	1	0	0		0	77	1990
372	1924	0	0	1995	1	0	0		0	65	1989
373	1925	0	0	2009	1	0	1		0	78	2003
374	1921	1	1	2013	1	0	1	85	0	85	2006
375	1914	1	1	2004	1	0	0	88	0	88	2002
376	1942	1	0	2019	1	0	1	70	0	70	2012
377	1941	1	0	2018	1	0	1	70	0	70	2011
378	1934	1	0	2016	1	1	1	75	0	75	2009
379	1921	1	0	2014	1	0	1	86	0	86	2007
380	1924	1	0	2009	1	0	1	78	0	78	2002
381	1935	1	0	2009	0	0	1	67	0	67	2002
382	1912	1	0	2007	0	0	0	88	0	88	2000
383	1922	1	0	2007	1	0	1	78	0	78	2000
384	1927	1	0	2007	0	0	1	73	0	73	2000
385	1925	1	0	2006	1	0	1	74	0	74	1999
386	1927	1	0	2005	1	0	1	71	0	71	1998
387	1942	1	0	2004	1	0	0	55	0	55	1997
388	1925	1	0	2004	1	0	0	72	0	72	1997
389	1921	1	0	2004	1	0	0	76	0	76	1997
390	1940	1	0	2004	1	0	1	57	0	57	1997
391	1927	1	0	2003	1	0	0	69	0	69	1996
392	1912	1	0	2003	1	0	0	84	0	84	1996
393	1927	1	0	2002	1	0	0	68	0	68	1995
394	1906	1	0	2002	1	0	0	89	1	89	1995
395	1938	1	0	2002	1	0	0	57	0	57	1995
396	1913	1	0	1999	1	1	0	79	0	79	1992
397	1932	0	0	2017	1	0	0		0	78	2010
398	1928	0	0	2012	1	0	1		0	77	2005
399	1925	0	0	2009	1	0	0		0	77	2002
400	1921	0	0	2008	1	0	1		0	80	2001
401	1944	0	0	2007	1	0	0		0	56	2000
402	1923	0	0	2003	1	0	1		0	73	1996
403	1923	0	0	2002	1	0	0		0	72	1995
404	1935	0	0	1999	1	0	0		0	57	1992
405	1913	0	1	2002	0	0	0		0	81	1994
406	1937	1	0	2016	1	0	0	71	0	71	2008
407	1933	1	0	2013	1	0	1	72	0	72	2005
408	1928	1	0	2012	1	0	0	76	0	76	2004
409	1929	1	0	2012	1	0	0	75	0	75	2004
410	1938	1	0	2012	1	0	1	66	0	66	2004
411	1925	1	0	2012	1	0	0	79	0	79	2004
412	1920	1	0	2011	1	0	0	83	0	83	2003
413	1941	1	0	2010	0	0	0	61	0	61	2002
414	1919	1	0	2010	0	0	1	83	0	83	2002
415	1947	1	0	2009	1	0	1	54	0	54	2001
416	1923	1	0	2007	1	0	1	76	0	76	1999
417	1926	1	0	2006	1	0	0	72	0	72	1998
418	1918	1	0	2006	0	0	0	80	0	80	1998
419	1928	1	0	2006	1	0	0	70	0	70	1998
420	1930	1	0	2006	1	0	0	68	0	68	1998
421	1925	1	0	2005	1	0	0	72	0	72	1997
422	1930	1	0	2004	1	1	0	66	0	66	1996
423	1911	1	0	2003	1	0	1	84	0	84	1995
424	1918	1	0	2003	1	1	0	77	0	77	1995
425	1925	1	0	2002	1	0	0	69	0	69	1994
426	1926	1	0	2002	1	0	0	68	0	68	1994
427	1911	1	0	2002	1	0	1	83	0	83	1994
428	1921	1	0	2001	1	0	1	72	0	72	1993
429	1937	1	0	1999	1	0	0	54	0	54	1991
430	1911	1	0	1993	1	0	1	78	0	74	1985
431	1923	1	0	1991	1	0	0	60	0	60	1983
432	1941	0	0	2018	1	0	1		0	69	2010
433	1924	0	0	2018	1	0	0		0	86	2010
434	1945	0	0	2018	1	0	1		0	65	2010
435	1930	0	0	2018	1	0	1		0	80	2010
436	1938	0	0	2012	1	0	1		0	66	2004
437	1939	0	0	2012	1	0	1		0	65	2004
438	1911	0	0	2008	1	0	0		0	89	2000
439	1926	0	0	2000	1	0	0		0	66	1992
440	1914	0	0	1992	1	0	0		0	70	1984
441	1918	0	0	2000	1	0	1		0	74	1992
442	1913	0	1	2001	1	0	0		0	86	1999
443	1924	0	1	2006	1	0	1		0	77	2001
444	1927	1	0	2017	1	0	0	81	0	81	2008
445	1920	1	0	2015	1	0	0	87	0	86	2006
446	1927	1	0	2013	1	0	0	77	0	77	2004
447	1909	1	0	2010	1	0	0	92	0	92	2001
448	1927	1	0	2010	0	0	0	74	0	74	2001
449	1926	1	0	2010	1	0	0	75	0	75	2001
450	1925	1	0	2010	0	0	0	76	0	76	2001
451	1927	1	0	2009	1	0	1	73	0	73	2000
452	1931	1	0	2008	0	0	0	68	0	68	1999
453	1951	1	0	2007	1	0	0	47	0	47	1998
454	1922	1	0	2006	1	0	0	75	0	75	1997
455	1931	1	0	2005	1	0	0	65	0	65	1996
456	1915	1	0	2004	1	0	1	80	0	80	1995
457	1910	1	0	2004	0	0	1	85	0	85	1995
458	1924	1	0	2003	1	0	0	70	0	70	1994
459	1932	1	0	2003	0	0	0	62	0	62	1994
460	1908	1	0	1998	1	0	0	82	0	81	1989
461	1915	1	0	1995	1	0	1	74	0	71	1986
462	1934	0	0	2019	1	0	0		0	76	2010
463	1952	0	0	2017	1	0	1		0	56	2008
464	1943	0	0	2016	1	0	0		0	64	2007
465	1935	0	0	2013	1	1	1		0	69	2004
466	1937	0	0	2010	1	0	0		0	64	2001
467	1926	0	0	2003	1	0	0		0	68	1994
468	1917	0	0	2002	1	0	0		0	76	1993
469	1915	0	0	1999	1	0	1		0	75	1990
470	1930	0	0	1998	1	0	0		0	59	1989
471	1940	0	0	2018	1	0	0		0	69	2009
472	1927	1	1	2015	1	0	1	81	0	81	2008
473	1927	0	1	2009	1	1	0		0	73	2000
474	1947	1	0	2018	1	0	0	61	0	61	2008
475	1943	1	0	2017	1	0	1	64	0	64	2007
476	1919	1	0	2016	1	1	0	87	0	87	2006
477	1931	1	0	2016	1	1	1	75	0	75	2006
478	1932	1	0	2016	1	1	0	74	0	74	2006
479	1935	1	0	2015	1	1	1	70	0	70	2005
480	1925	1	0	2014	0	1	1	79	0	79	2004
481	1928	1	0	2014	1	0	1	76	0	76	2004
482	1937	1	0	2011	0	0	0	64	0	64	2001
483	1927	1	0	2011	1	0	1	74	0	74	2001
484	1931	1	0	2009	0	0	0	68	0	68	1999
485	1917	1	0	2009	1	0	0	82	0	82	1999
486	1928	1	0	2005	1	0	1	67	0	67	1995
487	1910	1	0	2004	1	0	1	84	0	84	1994
488	1936	1	0	2004	1	0	1	58	0	58	1994
489	1923	1	0	2002	1	0	1	69	0	69	1992
490	1924	1	0	2000	1	0	0	66	0	66	1990
491	1910	1	0	1998	1	0	0	78	0	78	1988
492	1915	1	0	2003	1	0	0	78	0	78	1993
493	1941	0	0	2011	1	0	0		0	60	2001
494	1938	0	0	2007	1	0	0		0	59	1997
495	1926	0	0	2001	0	0	0		0	65	1991
496	1912	0	0	2000	1	0	1		0	78	1990
497	1922	0	1	2002	1	0	0		0	73	1995
498	1928	1	1	2003	0	0	1	66	0	66	1994
499	1941	1	0	2018	1	0	1	66	0	66	2007
500	1925	1	0	2017	0	0	1	81	0	81	2006
501	1931	1	0	2017	1	0	0	75	0	75	2006
502	1929	1	0	2017	1	0	0	77	0	77	2006
503	1947	1	0	2017	1	0	1	59	0	59	2006
504	1949	1	0	2016	1	0	1	56	0	56	2005
505	1938	1	0	2016	1	0	0	67	0	67	2005
506	1950	1	0	2015	1	0	0	54	0	54	2004
507	1927	1	0	2013	1	0	1	75	0	75	2002
508	1921	1	0	2012	1	0	1	80	0	80	2001
509	1917	1	0	2010	1	1	0	82	0	82	1999
510	1929	1	0	2007	1	0	1	67	0	67	1996
511	1928	1	0	2007	0	0	0	68	0	68	1996
512	1915	1	0	2007	0	1	1	81	0	81	1996
513	1935	1	0	2006	1	0	1	60	0	60	1995
514	1923	1	0	2005	1	1	1	71	0	71	1994
515	1913	1	0	2005	1	1	1	81	0	81	1994
516	1911	1	0	2005	1	0	0	83	0	83	1994
517	1903	1	0	2000	1	0	0	88	0	86	1989
518	1921	0	0	2018	1	1	1		0	86	2007
519	1931	0	0	2016	1	0	0		0	74	2005
520	1936	0	0	2013	1	0	1		0	66	2002
521	1922	0	0	2010	1	0	0		0	77	1999
522	1932	0	0	2009	1	0	0		0	66	1998
523	1913	0	0	2005	1	0	0		0	81	1994
524	1932	0	0	2004	1	0	0		0	61	1993
525	1919	0	0	2003	1	0	1		0	73	1992
526	1928	0	0	2000	1	0	0		0	61	1989
527	1917	0	0	2000	1	0	0		0	72	1989
528	1923	0	1	2008	0	0	1		0	73	1996
529	1927	0	1	2011	1	0	0		0	79	2006
530	1918	0	1	2002	1	0	0		0	72	1990
531	1924	0	1	1997	1	0	1		0	67	1991
532	1926	1	0	2017	1	0	1	79	0	79	2005
533	1954	1	0	2017	1	0	0	51	0	51	2005
534	1931	1	0	2017	0	0	0	74	0	74	2005
535	1932	1	0	2014	1	0	0	70	0	70	2002
536	1922	1	0	2012	1	0	0	78	0	78	2000
537	1934	1	0	2010	1	0	1	64	0	64	1998
538	1934	1	0	2009	1	0	0	63	0	63	1997
539	1930	1	0	2008	1	0	0	66	0	66	1996
540	1922	1	0	2007	1	0	1	73	0	73	1995
541	1934	1	0	2007	1	0	0	61	0	61	1995
542	1919	1	0	2006	0	0	1	75	0	75	1994
543	1938	1	0	2006	1	0	1	56	0	56	1994
544	1946	1	0	2005	1	0	0	47	0	47	1993
545	1926	1	0	2005	0	0	0	67	0	67	1993
546	1915	1	0	2003	1	0	0	78	1	76	1991
547	1925	0	0	2018	1	0	0		0	81	2006
548	1943	0	0	2016	1	0	0		0	61	2004
549	1920	0	0	2010	1	0	0		0	78	1998
550	1926	0	0	2003	1	0	1		0	65	1991
551	1923	0	0	1993	0	0	0		0	58	1981
552	1927	0	0	1993	1	1	0		0	54	1981
553	1913	0	0	2007	1	0	0		0	82	1995
554	1938	1	1	2016	1	0	1	65	0	65	2003
555	1939	0	1	2012	1	0	1		0	64	2003
556	1926	1	0	2019	1	0	1	80	1	80	2006
557	1926	1	0	2017	1	1	1	80	0	78	2004
558	1935	1	0	2018	1	0	1	70	0	70	2005
559	1936	1	0	2018	1	0	1	69	0	69	2005
560	1927	1	0	2017	1	1	0	77	0	77	2004
561	1934	1	0	2017	1	0	1	70	0	70	2004
562	1930	1	0	2017	0	0	0	74	0	74	2004
563	1946	1	0	2012	1	0	0	53	0	53	1999
564	1923	1	0	2011	1	0	0	75	0	75	1998
565	1928	1	0	2011	1	0	1	70	0	70	1998
566	1926	1	0	2010	0	0	1	71	0	71	1997
567	1920	1	0	2008	1	0	1	75	0	75	1995
568	1907	1	0	2007	0	0	1	87	0	87	1994
569	1936	1	0	2004	1	0	0	55	0	55	1991
570	1926	0	0	2017	1	0	0		0	78	2004
571	1937	0	0	2015	1	0	0		0	65	2002
572	1929	0	1	2015	0	0	1		0	73	2002
573	1931	1	0	2018	1	0	0	73	0	73	2004
574	1921	1	0	2018	1	0	0	83	0	83	2004
575	1939	1	0	2018	1	0	1	65	0	65	2004
576	1931	1	0	2017	1	0	1	72	0	72	2003
577	1933	1	0	2017	1	0	1	70	0	70	2003
578	1950	1	0	2015	0	0	0	51	0	51	2001
579	1928	1	0	2015	1	0	1	73	0	73	2001
580	1924	1	0	2013	1	0	0	75	0	75	1999
581	1922	1	0	2012	1	0	0	76	0	76	1998
582	1930	1	0	2012	1	0	1	68	0	68	1998
583	1929	1	0	2012	1	0	0	69	0	69	1998
584	1937	1	0	2011	1	0	0	60	0	60	1997
585	1927	1	0	2011	1	0	0	70	0	70	1997
586	1930	1	0	2011	1	0	1	67	0	67	1997
587	1926	1	0	2010	1	0	1	70	0	70	1996
588	1914	1	0	2010	0	0	1	82	0	82	1996
589	1926	1	0	2007	1	0	0	70	0	67	1993
590	1941	1	0	2009	1	0	0	54	0	54	1995
591	1927	1	0	2007	1	0	1	66	0	66	1993
592	1924	1	0	2001	1	0	1	63	1	63	1987
593	1938	0	0	2018	1	0	1		0	66	2004
594	1912	0	0	2005	1	0	0		0	79	1991
595	1905	0	0	2002	0	0	0		0	83	1988
596	1927	1	0	2017	1	0	0	75	0	75	2002
597	1935	1	0	2017	1	0	1	67	0	67	2002
598	1935	1	0	2017	0	1	0	67	0	67	2002
599	1929	1	0	2017	0	1	0	73	0	73	2002
600	1930	1	0	2015	1	0	1	70	0	70	2000
601	1933	1	0	2015	1	1	1	67	0	67	2000
602	1917	1	0	2013	1	0	1	81	0	81	1998
603	1933	1	0	2013	1	0	0	65	0	65	1998
604	1936	1	0	2011	1	0	1	60	0	60	1996
605	1913	1	0	2009	1	1	1	81	0	81	1994
606	1923	0	0	2011	1	0	0		0	73	1996
607	1936	0	0	2003	1	0	0		0	52	1988
608	1921	1	1	1992	1	0	0	65	0	65	1986
609	1922	1	0	2017	1	0	0	79	0	79	2001
610	1934	1	0	2013	1	1	0	63	0	63	1997
611	1926	1	0	2013	1	1	0	71	0	71	1997
612	1938	1	0	2010	1	0	0	56	0	56	1994
613	1923	1	0	2006	1	0	0	67	0	67	1990
614	1914	1	0	2001	0	0	0	71	0	71	1985
615	1929	0	0	2008	0	0	0		0	63	1992
616	1923	0	0	2006	1	0	0		0	67	1990
617	1911	1	0	2009	1	0	1		0	82	1993
618	1921	0	1	2014	1	0	0		0	77	1998
619	1914	0	1	2000	1	0	0		0	72	1986
620	1926	0	1	2006	1	0	1		0	63	1989
621	1931	0	1	2007	1	0	0		0	62	1993
622	1923	1	0	2019	0	0	0	79	0	79	2002
623	1937	1	0	2017	1	0	0	63	0	63	2000
624	1933	1	0	2016	1	0	0	66	0	66	1999
625	1951	1	0	2016	1	0	0	48	0	48	1999
626	1921	1	0	2015	1	0	0	77	0	77	1998
627	1923	1	0	2014	0	0	1	74	0	74	1997
628	1924	1	0	2012	1	0	0	71	0	71	1995
629	1927	1	0	2012	1	0	1	68	0	68	1995
630	1915	1	0	2006	0	0	0	74	0	74	1989
631	1929	0	0	2010	0	0	0		0	64	1993
632	1938	0	0	2007	1	0	1		0	52	1990
633	1930	0	0	2012	1	0	0		0	65	1995
634	1920	0	1	2017	0	0	1		0	79	1999
635	1924	1	0	2016	1	0	0	74	0	74	1998
636	1927	1	0	2016	1	0	1	71	0	71	1998
637	1931	1	0	2007	1	0	0	58	0	58	1989
638	1927	0	0	2018	1	1	1		0	73	2000
639	1929	0	0	2016	1	1	0		0	69	1998
640	1921	0	0	2008	1	0	1		0	69	1990
641	1944	1	0	2018	1	0	0	55	0	55	1999
642	1943	1	0	2017	1	1	1	55	0	55	1998
643	1919	1	0	2016	0	1	0	78	0	78	1997
644	1931	1	0	2014	1	1	0	64	0	64	1995
645	1933	1	0	2014	1	0	1	62	0	62	1995
646	1923	1	0	2012	1	1	0	70	0	70	1993
647	1913	1	0	2010	1	0	1	78	0	78	1991
648	1927	0	0	2011	1	1	0		0	65	1992
649	1929	0	0	2002	1	1	0		0	54	1983
650	1928	0	1	2012	1	0	1		0	66	1994
651	1935	1	0	2019	1	1	1	64	0	64	1999
652	1937	1	0	2017	1	0	0	60	0	60	1997
653	1916	1	0	2012	1	0	1	76	0	76	1992
654	1923	1	0	2011	1	1	1	68	0	68	1991
655	1920	1	0	2011	0	0	0	71	0	71	1991
656	1915	1	0	2010	1	1	1	75	0	75	1990
657	1936	1	0	2008	1	0	1	53	0	52	1988
658	1929	0	0	2019	1	0	0		0	70	1999
659	1923	0	1	2008	1	1	0		0	64	1987
660	1921	1	0	2017	1	0	1	75	0	75	1996
661	1945	1	0	2017	1	0	0	51	0	51	1996
662	1934	1	0	2017	1	0	0	62	0	62	1996
663	1934	1	0	2016	0	0	1	61	0	61	1995
664	1932	1	0	2013	1	0	0	60	0	60	1992
665	1909	0	0	2011	0	0	0		0	81	1990
666	1942	1	0	2018	1	0	0	54	0	54	1996
667	1943	1	0	2018	1	0	0	53	0	53	1996
668	1937	1	0	2016	1	0	1	57	0	57	1994
669	1911	1	0	2007	1	0	0	74	0	74	1985
670	1923	0	1	2017	1	0	1		0	71	1994
671	1923	0	1	2013	1	0	1		0	71	1994
672	1920	1	1	2005	1	0	1	67	1	67	1987
673	1929	1	0	2018	0	0	1	66	0	66	1995
674	1919	1	0	2017	0	0	0	75	0	75	1994
675	1932	1	0	2011	1	0	1	56	0	56	1988
676	1923	1	0	2006	1	0	0	60	0	60	1983
677	1916	0	0	2010	1	0	1		0	71	1987
678	1933	0	1	2011	1	0	0		0	61	1994
679	1945	1	0	2017	0	0	0	48	0	48	1993
680	1906	1	0	2011	1	0	0	81	0	81	1987
681	1927	0	0	2017	1	1	0		0	66	1993
682	1926	1	0	2019	0	0	1	68	0	68	1994
683	1927	1	0	2015	1	0	0	63	0	63	1990
684	1928	0	1	2015	1	0	0		0	61	1989
685	1938	1	0	2019	0	0	1	55	0	55	1993
686	1925	1	0	2017	0	0	1	66	0	66	1991
687	1923	1	0	2013	1	0	1	64	0	64	1987
688	1917	1	0	2009	1	0	0	66	0	66	1983
689	1936	1	0	2018	1	0	0	55	0	55	1991
690	1932	1	0	2017	1	0	1	58	0	58	1990
691	1929	1	0	2011	0	1	1	56	0	55	1984
692	1923	1	0	2011	1	0	0	62	0	61	1984
693	1926	0	1	2013	0	1	0		0	64	1990
694	1932	1	0	2011	1	0	0	59	0	49	1981
695	1930	1	0	2000	1	0	1	62	0	36	1966
696	1927	0	0	2014	1	0	0		0	45	1972
697	1925	0	1	2016	1	1	1		0	88	2013
698	1927	1	1	2017	1	1	0	81	0	81	2008
699	1925	1	1	2014	1	0	1	76	0	76	2001
700	1929	0	1	2017	1	0	1		0	81	2010
701	1923	1	1	2010	1	0	1	67	0	67	1990
702	1927	0	1	2014	1	1	0		0	74	2001
703	1933	0	1	2018	1	1	0		0	84	2017
704	1932	0	1	2016	1	0	1		0	81	2013
705	1937	0	1	2019	1	0	0		0	64	2001
706	1935	0	1	2016	1	0	1		0	69	2004
707	1937	0	1	2017	1	0	0		0	72	2009
708	1937	0	1	2017	1	0	0		1	73	2010
709	1933	0	1	2009	1	0	0		0	74	2007
710	1942	1	1	2017	1	0	1	66	0	66	2008
711	1941	0	1	2015	1	0	1		0	54	1995
712	1969	1	0	2019	0	0	0	39	0	39	2008
713	1943	1	0	2019	1	0	1	75	0	75	2018
714	1980	1	0	2019	1	0	0	38	0	38	2018
715	1950	1	0	2019	1	0	1	68	0	68	2018
716	1947	1	0	2019	1	0	0	71	0	71	2018
717	1924	1	0	2019	1	0	1	94	0	94	2018
718	1954	1	0	2019	1	0	0	64	0	64	2018
719	1948	1	0	2019	1	0	1	70	0	70	2018
720	1930	1	0	2019	1	0	1	88	0	88	2018
721	1928	1	0	2019	1	0	1	90	0	90	2018
722	1945	1	0	2019	1	0	1	73	0	73	2018
723	1945	1	0	2019	1	0	1	73	0	73	2018
724	1932	1	0	2019	1	0	1	86	0	86	2018
725	1938	1	0	2019	1	0	0	80	0	80	2018
726	1937	1	0	2019	1	0	0	81	0	81	2018
727	1945	1	0	2019	0	0	1	73	0	73	2018
728	1979	1	0	2019	1	0	0	38	0	38	2017
729	1957	1	0	2019	1	0	1	60	0	60	2017
730	1932	1	0	2019	1	0	1	85	0	85	2017
731	1969	1	0	2019	1	0	0	48	0	48	2017
732	1952	1	0	2019	1	0	1	65	0	65	2017
733	1940	1	0	2019	1	0	1	77	0	77	2017
734	1930	1	0	2019	1	0	1	87	0	87	2017
735	1939	1	0	2019	1	0	1	78	0	78	2017
736	1947	1	0	2019	1	0	1	70	0	70	2017
737	1946	1	0	2019	1	0	1	71	0	71	2017
738	1946	1	0	2019	1	0	1	70	0	70	2016
739	1944	1	0	2019	1	0	1	72	0	72	2016
740	1948	1	0	2019	1	1	1	68	0	68	2016
741	1919	1	0	2019	0	1	1	97	0	97	2016
742	1961	1	0	2019	1	0	1	55	0	55	2016
743	1939	1	0	2019	1	0	1	77	0	77	2016
744	1941	1	0	2019	1	1	0	75	0	75	2016
745	1947	1	0	2019	1	0	0	69	0	69	2016
746	1941	1	0	2019	1	0	0	75	0	75	2016
747	1946	1	0	2019	0	0	1	70	0	70	2016
748	1939	1	0	2019	1	0	0	77	0	77	2016
749	1933	1	0	2019	1	0	0	83	0	83	2016
750	1947	1	0	2019	0	0	0	69	0	69	2016
751	1943	1	0	2019	1	0	0	73	0	73	2016
752	1936	1	0	2019	1	0	0	80	0	80	2016
753	1933	1	0	2019	1	0	1	83	0	83	2016
754	1948	1	0	2019	1	0	1	68	0	68	2016
755	1944	1	0	2019	1	0	1	72	0	72	2016
756	1932	1	0	2019	1	0	1	84	0	84	2016
757	1948	1	0	2019	1	0	1	67	0	67	2015
758	1931	1	0	2019	1	0	1	84	0	84	2015
759	1930	1	0	2019	1	0	0	85	0	85	2015
760	1946	1	0	2019	1	0	1	69	0	69	2015
761	1938	1	0	2019	1	0	0	77	0	77	2015
762	1943	1	0	2019	1	0	0	72	0	72	2015
763	1941	1	0	2019	1	0	1	74	0	74	2015
764	1960	1	0	2019	0	0	1	55	0	55	2015
765	1943	1	0	2019	0	0	1	72	0	72	2015
766	1933	1	0	2019	1	0	1	82	0	82	2015
767	1941	1	0	2019	1	0	1	74	0	74	2015
768	1954	1	0	2019	1	0	1	61	0	61	2015
769	1982	1	0	2019	0	0	1	33	0	33	2015
770	1923	1	0	2019	0	0	0	91	0	91	2014
771	1946	1	0	2019	1	0	1	68	0	68	2014
772	1938	1	0	2019	0	0	1	76	0	76	2014
773	1950	1	0	2019	0	0	0	64	0	64	2014
774	1949	1	0	2019	1	0	1	65	0	65	2014
775	1944	1	0	2019	1	0	1	70	0	70	2014
776	1943	1	0	2019	1	0	1	71	0	71	2014
777	1949	1	0	2019	0	0	1	65	0	65	2014
778	1934	1	0	2019	1	0	1	80	0	80	2014
779	1934	1	0	2019	1	0	1	80	0	80	2014
780	1946	1	0	2019	1	0	1	67	0	67	2013
781	1959	1	0	2019	1	0	0	54	0	54	2013
782	1928	1	0	2019	1	1	0	85	0	85	2013
783	1963	1	0	2019	1	0	1	50	0	50	2013
784	1956	1	0	2019	1	1	1	57	0	57	2013
785	1957	1	0	2019	0	0	1	56	0	56	2013
786	1937	1	0	2019	1	1	0	76	0	76	2013
787	1949	1	0	2019	1	1	1	64	0	64	2013
788	1932	1	0	2019	1	0	1	81	0	81	2013
789	1944	1	0	2019	1	0	1	69	0	69	2013
790	1944	1	0	2019	1	0	1	69	0	69	2013
791	1938	1	0	2019	0	1	1	75	0	75	2013
792	1930	1	0	2019	1	0	0	83	0	83	2013
793	1934	1	0	2019	1	0	0	79	0	79	2013
794	1944	1	0	2019	1	0	1	69	0	69	2013
795	1966	1	0	2019	1	0	0	47	0	47	2013
796	1946	1	0	2019	1	0	1	67	0	67	2013
797	1953	1	0	2019	1	1	0	60	0	59	2012
798	1948	1	0	2019	0	0	1	65	0	64	2012
799	1935	1	0	2019	1	0	1	78	0	78	2013
800	1925	1	0	2019	1	0	0	87	0	87	2012
801	1953	1	0	2019	0	1	1	59	0	59	2012
802	1950	1	0	2019	1	0	0	62	0	62	2012
803	1938	1	0	2019	1	0	1	74	0	74	2012
804	1932	1	0	2019	1	0	1	80	0	80	2012
805	1946	1	0	2019	1	0	1	66	0	66	2012
806	1953	1	0	2019	1	0	1	59	0	59	2012
807	1933	1	0	2019	0	0	1	79	0	79	2012
808	1936	1	0	2019	1	0	1	76	0	76	2012
809	1944	1	0	2019	1	0	1	68	0	68	2012
810	1945	1	0	2019	1	0	0	67	0	67	2012
811	1938	1	0	2019	1	0	0	74	0	74	2012
812	1937	1	0	2019	1	0	1	75	0	75	2012
813	1945	1	0	2019	1	0	1	66	0	66	2011
814	1947	1	0	2019	1	0	1	64	0	64	2011
815	1948	1	0	2019	1	0	1	63	0	63	2011
816	1925	1	0	2019	1	0	1	86	0	86	2011
817	1926	1	0	2019	1	0	1	85	0	85	2011
818	1956	1	0	2019	1	0	1	55	0	55	2011
819	1932	1	0	2019	1	0	1	79	0	79	2011
820	1954	1	0	2019	1	0	0	57	0	57	2011
821	1945	1	0	2019	1	1	0	66	0	66	2011
822	1939	1	0	2019	1	0	1	72	0	72	2011
823	1945	1	0	2019	1	0	1	66	0	66	2011
824	1939	1	0	2019	1	0	0	72	0	72	2011
825	1944	1	0	2019	1	0	1	67	0	67	2011
826	1938	1	0	2019	1	0	1	73	0	73	2011
827	1941	1	0	2019	1	0	1	69	0	69	2010
828	1928	1	0	2019	1	0	1	82	0	82	2010
829	1928	1	0	2019	1	1	1	82	0	82	2010
830	1945	1	0	2019	1	0	1	65	0	65	2010
831	1940	1	0	2019	1	1	1	70	0	70	2010
832	1943	1	0	2019	1	0	1	67	0	67	2010
833	1924	1	0	2019	1	0	0	86	0	75	1999
834	1944	1	0	2019	1	1	1	65	0	65	2009
835	1949	1	0	2019	1	1	1	60	0	60	2009
836	1944	1	0	2019	1	0	1	65	0	65	2009
837	1931	1	0	2019	1	1	1	78	0	78	2009
838	1926	1	0	2019	0	1	1	83	0	83	2009
839	1949	1	0	2019	1	0	0	60	0	60	2009
840	1959	1	0	2019	0	0	1	50	0	49	2008
841	1945	1	0	2019	1	1	0	63	0	63	2008
842	1949	1	0	2019	1	1	0	59	0	59	2008
843	1942	1	0	2019	1	0	1	66	0	66	2008
844	1940	1	0	2019	1	0	0	68	0	68	2008
845	1965	1	0	2019	1	1	1	43	0	43	2008
846	1932	1	0	2019	1	1	0	76	0	76	2008
847	1960	1	0	2019	1	1	1	48	0	48	2008
848	1954	1	0	2019	1	1	1	54	0	54	2008
849	1961	1	0	2019	0	0	0	47	0	47	2008
850	1934	1	0	2019	1	0	1	74	0	74	2008
851	1936	1	0	2019	0	0	1	72	0	72	2008
852	1979	1	0	2019	1	0	0	29	0	29	2008
853	1944	1	0	2019	1	0	1	64	0	64	2008
854	1946	1	0	2019	1	0	1	62	0	62	2008
855	1946	1	0	2019	1	0	0	62	0	62	2008
856	1939	1	0	2019	1	0	0	69	0	69	2008
857	1944	1	0	2019	1	0	1	64	0	64	2008
858	1945	1	0	2019	1	0	1	63	0	63	2008
859	1939	1	0	2019	1	0	0	69	0	69	2008
860	1945	1	0	2019	1	0	1	62	0	62	2007
861	1945	1	0	2019	1	0	0	62	0	62	2007
862	1941	1	0	2019	1	0	0	66	0	66	2007
863	1975	1	0	2019	1	0	1	32	0	32	2007
864	1935	1	0	2019	0	0	1	72	0	72	2007
865	1941	1	0	2019	1	0	1	66	0	66	2007
866	1969	1	0	2019	1	0	0	38	0	38	2007
867	1970	1	0	2019	0	0	1	37	0	37	2007
868	1938	1	0	2019	1	0	0	69	0	69	2007
869	1948	1	0	2019	1	0	0	59	0	59	2007
870	1928	1	0	2019	1	0	1	79	0	79	2007
871	1978	1	0	2019	1	0	0	29	0	29	2007
872	1931	1	0	2019	1	0	0	76	0	76	2007
873	1976	1	0	2019	1	0	0	31	0	31	2007
874	1937	1	0	2019	1	0	0	70	0	70	2007
875	1946	1	0	2019	1	1	0	61	0	61	2007
876	1949	1	0	2019	1	1	0	58	0	58	2007
877	1951	1	0	2019	1	0	0	56	0	56	2007
878	1952	1	0	2019	1	0	1	55	0	55	2007
879	1951	1	0	2019	1	0	1	56	0	56	2007
880	1955	1	0	2019	0	1	0	52	0	52	2007
881	1956	1	0	2019	1	0	1	51	0	51	2007
882	1958	1	0	2019	1	0	1	49	0	49	2007
883	1964	1	0	2019	1	0	1	43	0	43	2007
884	1945	1	0	2019	0	0	1	62	0	62	2007
885	1957	1	0	2019	1	0	0	50	0	50	2007
886	1942	1	0	2019	1	0	0	65	0	65	2007
887	1931	1	0	2019	1	0	0	76	0	76	2007
888	1936	1	0	2019	1	0	0	70	0	70	2006
889	1939	1	0	2019	1	0	0	67	0	67	2006
890	1939	1	0	2019	1	0	1	67	0	67	2006
891	1953	1	0	2019	0	0	0	53	0	53	2006
892	1929	1	0	2019	1	0	0	77	0	77	2006
893	1944	1	0	2019	1	0	1	62	0	62	2006
894	1930	1	0	2019	1	0	1	76	0	76	2006
895	1945	1	0	2019	1	0	1	61	0	61	2006
896	1939	1	0	2019	1	0	1	67	0	67	2006
897	1933	1	0	2019	0	0	1	73	0	73	2006
898	1935	1	0	2019	1	0	1	71	0	71	2006
899	1944	1	0	2019	1	0	1	62	0	62	2006
900	1927	1	0	2019	1	0	1	79	0	79	2006
901	1934	1	0	2019	1	0	0	72	0	72	2006
902	1926	1	0	2019	1	0	0	80	0	80	2006
903	1952	1	0	2019	1	0	1	54	0	54	2006
904	1953	1	0	2019	1	0	1	53	0	53	2006
905	1954	1	0	2019	1	0	0	52	0	52	2006
906	1958	1	0	2019	1	0	1	48	0	48	2006
907	1958	1	0	2019	0	0	1	48	0	48	2006
908	1960	1	0	2019	0	0	1	46	0	46	2006
909	1961	1	0	2019	1	0	0	45	0	45	2006
910	1963	1	0	2019	1	1	1	43	0	43	2006
911	1943	1	0	2019	1	1	0	63	0	63	2006
912	1940	1	0	2019	1	1	0	66	0	66	2006
913	1950	1	0	2019	1	1	0	56	0	56	2006
914	1943	1	0	2019	1	1	1	63	0	63	2006
915	1959	1	0	2019	1	0	1	47	0	47	2006
916	1932	1	0	2019	1	0	1	74	0	74	2006
917	1933	1	0	2019	0	0	0	73	0	73	2006
918	1948	1	0	2019	1	1	0	57	0	57	2005
919	1932	1	0	2019	1	1	0	73	0	73	2005
920	1920	1	0	2019	1	0	1	85	0	85	2005
921	1952	1	0	2019	0	0	0	53	0	53	2005
922	1943	1	0	2019	1	0	0	62	0	62	2005
923	1944	1	0	2019	1	0	0	61	0	61	2005
924	1947	1	0	2019	1	0	0	58	0	58	2005
925	1943	1	0	2019	1	1	1	62	0	62	2005
926	1925	1	0	2019	0	0	0	80	0	80	2005
927	1949	1	0	2019	1	0	0	56	0	56	2005
928	1946	1	0	2019	1	0	0	59	0	59	2005
929	1949	1	0	2019	1	0	1	56	0	56	2005
930	1941	1	0	2019	1	0	1	64	0	64	2005
931	1969	1	0	2019	1	0	1	36	0	36	2005
932	1958	1	0	2019	1	0	1	47	0	47	2005
933	1937	1	0	2019	1	0	0	68	0	68	2005
934	1941	1	0	2019	1	0	1	64	0	64	2005
935	1927	1	0	2019	0	0	0	78	0	78	2005
936	1940	1	0	2019	1	0	1	65	0	65	2005
937	1966	1	0	2019	1	0	0	39	0	39	2005
938	1951	1	0	2019	1	0	0	54	0	54	2005
939	1932	1	0	2019	1	0	1	73	0	73	2005
940	1946	1	0	2019	1	0	1	59	0	59	2005
941	1945	1	0	2019	0	0	1	60	0	60	2005
942	1950	1	0	2019	0	0	1	55	0	55	2005
943	1951	1	0	2019	1	0	1	54	0	54	2005
944	1951	1	0	2019	0	0	0	54	0	54	2005
945	1951	1	0	2019	1	0	1	54	0	54	2005
946	1958	1	0	2019	1	0	0	47	0	47	2005
947	1960	1	0	2019	1	0	0	45	0	45	2005
948	1961	1	0	2019	1	0	0	44	0	44	2005
949	1962	1	0	2019	0	0	1	43	0	43	2005
950	1955	1	0	2019	0	0	0	50	0	50	2005
951	1948	1	0	2019	0	0	1	57	0	57	2005
952	1955	1	0	2019	1	0	0	50	0	50	2005
953	1942	1	0	2019	1	0	1	63	0	63	2005
954	1947	1	0	2019	1	0	0	58	0	58	2005
955	1940	1	0	2019	1	0	0	65	0	65	2005
956	1946	1	0	2019	0	0	0	59	0	59	2005
957	1939	1	0	2019	1	0	1	65	0	65	2004
958	1937	1	0	2019	1	0	1	67	0	67	2004
959	1947	1	0	2019	1	1	0	57	0	57	2004
960	1939	1	0	2019	0	0	0	65	0	65	2004
961	1973	1	0	2019	1	1	1	31	0	31	2004
962	1948	1	0	2019	0	0	0	56	0	56	2004
963	1939	1	0	2019	0	0	0	65	0	65	2004
964	1934	1	0	2019	1	0	0	70	0	70	2004
965	1930	1	0	2019	1	1	0	74	0	74	2004
966	1933	1	0	2019	0	0	0	71	0	71	2004
967	1920	1	0	2019	1	0	1	84	0	84	2004
968	1934	1	0	2019	0	1	0	70	0	70	2004
969	1952	1	0	2019	1	0	1	52	0	52	2004
970	1931	1	0	2019	1	0	0	73	0	73	2004
971	1956	1	0	2019	1	1	0	48	0	48	2004
972	1966	1	0	2019	1	0	1	38	0	38	2004
973	1940	1	0	2019	1	0	0	64	0	64	2004
974	1944	1	0	2019	1	0	0	60	0	60	2004
975	1936	1	0	2019	1	0	0	68	0	68	2004
976	1938	1	0	2019	1	0	0	66	0	66	2004
977	1926	1	0	2019	1	0	1	78	0	78	2004
978	1945	1	0	2019	0	0	0	59	0	59	2004
979	1945	1	0	2019	0	0	0	59	0	59	2004
980	1946	1	0	2019	1	0	0	58	0	58	2004
981	1950	1	0	2019	1	0	0	54	0	54	2004
982	1937	1	0	2019	0	0	1	67	0	67	2004
983	1937	1	0	2019	1	0	1	66	0	66	2003
984	1940	1	0	2019	1	0	0	63	0	63	2003
985	1913	1	0	2019	1	0	1	90	0	90	2003
986	1934	1	0	2019	0	0	1	69	0	69	2003
987	1933	1	0	2019	1	0	1	70	0	70	2003
988	1952	1	0	2019	1	0	0	51	0	51	2003
989	1931	1	0	2019	1	0	0	72	0	72	2003
990	1934	1	0	2019	1	0	0	69	0	69	2003
991	1935	1	0	2019	1	0	0	68	0	68	2003
992	1936	1	0	2019	0	0	0	67	0	67	2003
993	1941	1	0	2019	1	0	0	62	0	62	2003
994	1936	1	0	2019	1	0	1	67	0	67	2003
995	1935	1	0	2019	0	0	1	68	0	68	2003
996	1951	1	0	2019	1	0	1	52	0	52	2003
997	1950	1	0	2019	0	0	0	53	0	53	2003
998	1930	1	0	2019	1	0	0	73	0	73	2003
999	1933	1	0	2019	1	0	0	70	0	70	2003
1000	1948	1	0	2019	0	1	0	55	0	55	2003
1001	1951	1	0	2019	1	0	0	52	0	52	2003
1002	1954	1	0	2019	1	0	0	49	0	49	2003
1003	1965	1	0	2019	1	0	1	38	0	38	2003
1004	1932	1	0	2019	0	0	1	71	0	71	2003
1005	1944	1	0	2019	1	0	0	59	0	59	2003
1006	1931	1	0	2019	1	1	0	72	0	72	2003
1007	1931	1	0	2019	1	1	0	72	0	72	2003
1008	1933	1	0	2019	1	0	0	70	0	70	2003
1009	1942	1	0	2019	1	1	0	60	0	60	2002
1010	1939	1	0	2019	1	1	1	63	0	63	2002
1011	1940	1	0	2019	0	1	0	62	0	62	2002
1012	1940	1	0	2019	1	0	1	62	0	62	2002
1013	1957	1	0	2019	1	1	0	45	0	45	2002
1014	1934	1	0	2019	1	0	1	68	0	68	2002
1015	1944	1	0	2019	1	1	0	58	0	58	2002
1016	1951	1	0	2019	1	1	1	51	0	51	2002
1017	1957	1	0	2019	1	0	0	45	0	45	2002
1018	1959	1	0	2019	1	1	0	43	0	43	2002
1019	1958	1	0	2019	1	1	0	44	0	44	2002
1020	1951	1	0	2019	1	0	1	51	0	51	2002
1021	1955	1	0	2019	1	0	1	47	0	47	2002
1022	1931	1	0	2019	1	0	0	71	0	71	2002
1023	1960	1	0	2019	1	0	0	42	0	42	2002
1024	1926	1	0	2019	0	0	1	76	0	76	2002
1025	1936	1	0	2019	0	0	0	66	0	66	2002
1026	1931	1	0	2019	1	0	0	70	0	70	2001
1027	1951	1	0	2019	1	0	0	50	0	50	2001
1028	1929	1	0	2019	0	0	0	72	0	72	2001
1029	1934	1	0	2019	1	0	0	67	0	67	2001
1030	1951	1	0	2019	1	0	0	50	0	50	2001
1031	1952	1	0	2019	1	0	0	49	0	49	2001
1032	1934	1	0	2019	1	0	1	67	0	67	2001
1033	1931	1	0	2019	1	0	1	70	0	70	2001
1034	1938	1	0	2019	0	0	1	63	0	63	2001
1035	1945	1	0	2019	1	0	0	56	0	56	2001
1036	1946	1	0	2019	1	1	0	55	0	55	2001
1037	1935	1	0	2019	1	0	0	66	0	66	2001
1038	1947	1	0	2019	1	0	0	53	0	53	2000
1039	1936	1	0	2019	1	0	1	64	0	64	2000
1040	1926	1	0	2019	1	0	1	74	0	74	2000
1041	1941	1	0	2019	1	0	1	59	0	59	2000
1042	1971	1	0	2019	1	1	1	29	0	29	2000
1043	1944	1	0	2019	1	1	1	56	0	56	2000
1044	1939	1	0	2019	1	0	1	61	0	61	2000
1045	1947	1	0	2019	1	0	0	53	0	53	2000
1046	1944	1	0	2019	1	0	1	56	0	56	2000
1047	1940	1	0	2019	1	0	0	60	0	60	2000
1048	1946	1	0	2019	0	0	1	54	0	54	2000
1049	1951	1	0	2019	0	0	1	49	0	49	2000
1050	1952	1	0	2019	1	0	1	48	0	48	2000
1051	1954	1	0	2019	1	1	1	46	0	46	2000
1052	1938	1	0	2019	0	0	0	62	0	62	2000
1053	1937	1	0	2019	1	0	1	63	0	63	2000
1054	1933	1	0	2019	1	0	1	67	0	67	2000
1055	1934	1	0	2019	1	0	0	65	0	65	1999
1056	1972	1	0	2019	0	0	0	27	0	27	1999
1057	1927	1	0	2019	1	0	0	72	0	72	1999
1058	1944	1	0	2019	1	0	1	55	0	55	1999
1059	1923	1	0	2019	0	0	0	76	0	76	1999
1060	1937	1	0	2019	1	0	0	62	0	62	1999
1061	1930	1	0	2019	0	1	1	69	0	69	1999
1062	1923	1	0	2019	1	0	1	76	0	76	1999
1063	1939	1	0	2019	1	0	0	60	0	60	1999
1064	1936	1	0	2019	1	0	0	63	0	63	1999
1065	1929	1	0	2019	1	0	1	70	0	70	1999
1066	1951	1	0	2019	1	0	0	48	0	48	1999
1067	1953	1	0	2019	1	0	1	46	0	46	1999
1068	1954	1	0	2019	1	0	0	45	0	45	1999
1069	1955	1	0	2019	1	0	0	44	0	44	1999
1070	1941	1	0	2019	1	0	1	58	0	58	1999
1071	1941	1	0	2019	1	1	1	58	0	58	1999
1072	1921	1	0	2019	1	0	0	78	0	78	1999
1073	1932	1	0	2019	0	0	0	67	0	66	1998
1074	1927	1	0	2019	1	0	0	71	0	71	1998
1075	1948	1	0	2019	1	0	0	50	0	50	1998
1076	1931	1	0	2019	1	0	1	67	0	67	1998
1077	1956	1	0	2019	1	0	1	42	0	42	1998
1078	1941	1	0	2019	1	0	1	57	0	57	1998
1079	1936	1	0	2019	0	0	1	62	0	62	1998
1080	1940	1	0	2019	1	0	0	58	0	58	1998
1081	1940	1	0	2019	1	0	0	57	0	57	1997
1082	1949	1	0	2019	1	0	1	48	0	48	1997
1083	1933	1	0	2019	1	0	0	64	0	64	1997
1084	1933	1	0	2019	1	0	0	64	0	64	1997
1085	1951	1	0	2019	1	0	0	46	0	46	1997
1086	1926	1	0	2019	0	0	0	71	0	71	1997
1087	1923	1	0	2019	0	0	0	74	0	74	1997
1088	1949	1	0	2019	1	0	0	48	0	48	1997
1089	1933	1	0	2019	1	0	0	64	0	64	1997
1090	1924	1	0	2019	1	0	1	73	0	73	1997
1091	1956	1	0	2019	1	0	0	41	0	41	1997
1092	1938	1	0	2019	1	0	0	59	1	59	1997
1093	1947	1	0	2019	0	0	1	49	0	49	1996
1094	1931	1	0	2019	1	0	1	65	0	65	1996
1095	1941	1	0	2019	1	0	1	55	0	55	1996
1096	1933	1	0	2019	1	0	0	63	0	63	1996
1097	1936	1	0	2019	1	0	1	60	0	60	1996
1098	1971	1	0	2019	1	0	1	25	0	25	1996
1099	1947	1	0	2019	1	0	0	49	0	49	1996
1100	1932	1	0	2019	1	0	1	64	0	64	1996
1101	1952	1	0	2019	0	0	1	44	0	44	1996
1102	1931	1	0	2019	1	0	1	65	0	65	1996
1103	1938	1	0	2019	1	0	0	58	0	58	1996
1104	1946	1	0	2019	1	0	0	50	0	50	1996
1105	1936	1	0	2019	1	0	0	60	0	60	1996
1106	1924	1	0	2019	1	1	0	72	0	72	1996
1107	1930	1	0	2019	1	1	1	66	0	66	1996
1108	1928	1	0	2019	1	1	0	67	0	67	1995
1109	1936	1	0	2019	0	1	0	59	0	59	1995
1110	1940	1	0	2019	1	1	0	55	0	55	1995
1111	1950	1	0	2019	1	1	0	45	0	45	1995
1112	1960	1	0	2019	0	0	0	35	0	35	1995
1113	1944	1	0	2019	0	0	0	51	0	51	1995
1114	1942	1	0	2019	1	1	0	53	0	53	1995
1115	1948	1	0	2019	1	1	0	46	0	46	1994
1116	1949	1	0	2019	0	0	0	45	0	45	1994
1117	1940	1	0	2019	1	0	0	54	0	54	1994
1118	1937	1	0	2019	1	0	0	57	0	57	1994
1119	1948	1	0	2019	1	0	0	46	0	46	1994
1120	1937	1	0	2019	0	0	0	57	0	57	1994
1121	1953	1	0	2019	1	0	0	41	0	41	1994
1122	1947	1	0	2019	1	0	0	46	0	46	1993
1123	1936	1	0	2019	1	0	1	57	0	57	1993
1124	1933	1	0	2019	1	0	0	60	0	60	1993
1125	1932	1	0	2019	1	0	0	61	0	61	1993
1126	1952	1	0	2019	0	0	0	41	0	41	1993
1127	1951	1	0	2019	0	0	1	42	0	42	1993
1128	1932	1	0	2019	1	0	1	61	0	61	1993
1129	1948	1	0	2019	1	0	0	45	0	45	1993
1130	1928	1	0	2019	0	0	0	64	0	64	1992
1131	1951	1	0	2019	1	0	0	41	0	41	1992
1132	1922	1	0	2019	0	0	1	70	0	69	1991
1133	1929	1	0	2019	1	0	1	62	0	62	1991
1134	1944	1	0	2019	0	0	1	47	0	47	1991
1135	1929	1	0	2019	0	0	1	62	0	62	1991
1136	1947	1	0	2019	1	0	0	44	0	44	1991
1137	1952	1	0	2019	1	0	1	39	0	39	1991
1138	1929	1	0	2019	1	0	0	62	0	62	1991
1139	1956	1	0	2019	1	0	0	34	0	34	1990
1140	1948	1	0	2019	1	0	1	39	0	39	1987
1141	1944	0	0	2019	1	0	0		0	74	2018
1142	1931	0	0	2019	1	0	0		0	87	2018
1143	1946	0	0	2019	0	0	0		0	72	2018
1144	1948	0	0	2019	1	0	1		0	70	2018
1145	1937	0	0	2019	1	0	1		0	81	2018
1146	1949	0	0	2019	1	0	1		0	69	2018
1147	1941	0	0	2019	0	0	1		0	77	2018
1148	1970	0	0	2019	1	0	1		0	48	2018
1149	1928	0	0	2019	0	0	1		0	90	2018
1150	1927	0	0	2019	1	0	0		0	91	2018
1151	1960	0	0	2019	1	0	0		0	58	2018
1152	1947	0	0	2019	1	0	0		0	71	2018
1153	1941	0	0	2019	1	0	1		0	77	2018
1154	1946	0	0	2019	1	1	0		0	72	2018
1155	1975	0	0	2019	1	0	0		0	43	2018
1156	1936	0	0	2019	1	0	1		0	82	2018
1157	1959	0	0	2019	0	1	1		0	59	2018
1158	1975	0	0	2019	1	0	0		0	43	2018
1159	1946	0	0	2019	1	0	1		0	72	2018
1160	1951	0	0	2019	0	0	0		0	67	2018
1161	1939	0	0	2019	1	0	0		0	79	2018
1162	1950	0	0	2019	1	0	1		0	68	2018
1163	1949	0	0	2019	1	0	0		0	69	2018
1164	1983	0	0	2019	0	0	1		0	35	2018
1165	1949	0	0	2019	1	0	0		0	69	2018
1166	1941	0	0	2019	1	0	1		0	77	2018
1167	1937	0	0	2019	1	0	1		0	80	2017
1168	1963	0	0	2019	1	0	0		0	54	2017
1169	1955	0	0	2019	1	0	1		0	62	2017
1170	1963	0	0	2019	1	0	1		0	54	2017
1171	1949	0	0	2019	1	0	1		0	68	2017
1172	1985	0	0	2019	1	0	0		0	32	2017
1173	1949	0	0	2019	0	0	0		0	68	2017
1174	1988	0	0	2019	0	0	0		0	29	2017
1175	1960	0	0	2019	1	0	1		0	57	2017
1176	1944	0	0	2019	1	0	1		0	73	2017
1177	1952	0	0	2019	1	0	1		0	65	2017
1178	1946	0	0	2019	1	0	0		0	71	2017
1179	1932	0	0	2019	1	1	1		0	85	2017
1180	1942	0	0	2019	1	0	1		0	75	2017
1181	1934	0	0	2019	0	0	1		0	83	2017
1182	1945	0	0	2019	0	0	0		0	72	2017
1183	1978	0	0	2019	1	1	1		0	39	2017
1184	1943	0	0	2019	0	0	0		0	74	2017
1185	1961	0	0	2019	1	0	1		0	56	2017
1186	1941	0	0	2019	0	0	0		0	76	2017
1187	1976	0	0	2019	0	1	0		0	41	2017
1188	1940	0	0	2019	1	1	1		0	77	2017
1189	1935	0	0	2019	1	0	0		0	82	2017
1190	1949	0	0	2019	1	0	0		0	68	2017
1191	1929	0	0	2019	0	0	1		0	87	2016
1192	1946	0	0	2019	1	1	1		0	70	2016
1193	1947	0	0	2019	1	0	0		0	69	2016
1194	1927	0	0	2019	0	0	0		0	89	2016
1195	1948	0	0	2019	1	0	0		0	68	2016
1196	1944	0	0	2019	1	0	0		0	72	2016
1197	1973	0	0	2019	0	0	0		0	43	2016
1198	1946	0	0	2019	1	0	0		0	70	2016
1199	1973	0	0	2019	0	0	1		0	43	2016
1200	1944	0	0	2019	1	0	1		0	72	2016
1201	1949	0	0	2019	1	0	0		0	67	2016
1202	1938	0	0	2019	1	0	0		0	78	2016
1203	1934	0	0	2019	1	0	0		0	82	2016
1204	1949	0	0	2019	1	0	1		0	67	2016
1205	1946	0	0	2019	1	0	0		0	70	2016
1206	1944	0	0	2019	1	0	1		0	72	2016
1207	1994	0	0	2019	1	0	0		0	22	2016
1208	1955	0	0	2019	0	0	0		0	61	2016
1209	1929	0	0	2019	0	0	1		0	87	2016
1210	1930	0	0	2019	1	1	0		0	86	2016
1211	1958	0	0	2019	1	0	1		0	58	2016
1212	1944	0	0	2019	0	0	0		0	72	2016
1213	1936	0	0	2019	1	0	1		0	80	2016
1214	1980	0	0	2019	1	0	0		0	36	2016
1215	1933	0	0	2019	1	1	1		0	83	2016
1216	1939	0	0	2019	1	1	0		0	76	2015
1217	1947	0	0	2019	1	1	1		0	68	2015
1218	1955	0	0	2019	0	1	1		0	60	2015
1219	1933	0	0	2019	0	1	1		0	82	2015
1220	1959	0	0	2019	0	1	1		0	56	2015
1221	1937	0	0	2019	1	0	0		0	78	2015
1222	1951	0	0	2019	1	0	0		0	64	2015
1223	1937	0	0	2019	1	0	0		0	78	2015
1224	1969	0	0	2019	1	0	1		0	46	2015
1225	1946	0	0	2019	0	0	0		0	69	2015
1226	1949	0	0	2019	1	0	0		0	66	2015
1227	1947	0	0	2019	1	0	0		0	68	2015
1228	1948	0	0	2019	1	0	1		0	67	2015
1229	1948	0	0	2019	0	0	1		0	67	2015
1230	1957	0	0	2019	1	0	0		0	58	2015
1231	1957	0	0	2019	1	0	0		0	58	2015
1232	1939	0	0	2019	1	0	1		0	76	2015
1233	1946	0	0	2019	0	0	1		0	69	2015
1234	1948	0	0	2019	1	0	0		0	67	2015
1235	1966	0	0	2019	1	0	1		0	48	2014
1236	1931	0	0	2019	1	0	1		0	83	2014
1237	1922	0	0	2019	1	0	0		0	92	2014
1238	1949	0	0	2019	0	0	1		0	65	2014
1239	1948	0	0	2019	1	0	0		0	66	2014
1240	1951	0	0	2019	1	1	0		0	63	2014
1241	1952	0	0	2019	0	0	0		0	62	2014
1242	1956	0	0	2019	1	1	1		0	58	2014
1243	1951	0	0	2019	0	1	0		0	63	2014
1244	1945	0	0	2019	0	1	1		0	69	2014
1245	1922	0	0	2019	1	1	1		0	92	2014
1246	1946	0	0	2019	1	0	0		0	68	2014
1247	1969	0	0	2019	1	0	1		0	45	2014
1248	1974	0	0	2019	1	0	0		0	40	2014
1249	1971	0	0	2019	1	0	1		0	43	2014
1250	1932	0	0	2019	0	0	0		0	82	2014
1251	1966	0	0	2019	1	0	1		0	48	2014
1252	1956	0	0	2019	1	0	1		0	57	2013
1253	1930	0	0	2019	1	0	0		0	83	2013
1254	1929	0	0	2019	1	0	0		0	84	2013
1255	1936	0	0	2019	1	0	1		0	77	2013
1256	1970	0	0	2019	1	0	1		0	43	2013
1257	1927	0	0	2019	1	0	0		0	86	2013
1258	1989	0	0	2019	1	0	1		0	24	2013
1259	1933	0	0	2019	1	0	0		0	80	2013
1260	1955	0	0	2019	1	0	0		0	58	2013
1261	1932	0	0	2019	1	0	0		0	81	2013
1262	1978	0	0	2019	1	0	1		0	35	2013
1263	1949	0	0	2019	1	0	0		0	64	2013
1264	1930	0	0	2019	1	0	1		0	83	2013
1265	1975	0	0	2019	1	0	0		0	38	2013
1266	1959	0	0	2019	1	1	0		0	54	2013
1267	1943	0	0	2019	0	0	1		0	70	2013
1268	1935	0	0	2019	1	1	1		0	77	2012
1269	1948	0	0	2019	1	0	0		0	64	2012
1270	1930	0	0	2019	0	1	0		0	82	2012
1271	1968	0	0	2019	1	0	1		0	44	2012
1272	1952	0	0	2019	1	0	0		0	60	2012
1273	1942	0	0	2019	1	0	0		0	70	2012
1274	1935	0	0	2019	1	0	1		0	77	2012
1275	1946	0	0	2019	0	0	0		0	66	2012
1276	1975	0	0	2019	1	0	0		0	37	2012
1277	1986	0	0	2019	0	0	0		0	26	2012
1278	1936	0	0	2019	1	0	1		0	76	2012
1279	1936	0	0	2019	1	0	0		0	76	2012
1280	1939	0	0	2019	1	0	0		0	72	2011
1281	1936	0	0	2019	1	0	0		0	75	2011
1282	1967	0	0	2019	1	0	1		0	44	2011
1283	1942	0	0	2019	1	0	1		0	69	2011
1284	1939	0	0	2019	1	0	1		0	72	2011
1285	1935	0	0	2019	1	0	0		0	76	2011
1286	1949	0	0	2019	1	0	0		0	62	2011
1287	1932	0	0	2019	1	1	0		0	79	2011
1288	1943	0	0	2019	1	0	0		0	68	2011
1289	1949	0	0	2019	1	1	0		0	62	2011
1290	1946	0	0	2019	1	1	1		0	65	2011
1291	1963	0	0	2019	1	0	0		0	47	2010
1292	1952	0	0	2019	1	1	0		0	58	2010
1293	1958	0	0	2019	1	0	0		0	52	2010
1294	1968	0	0	2019	1	0	1		0	42	2010
1295	1926	0	0	2019	1	0	1		0	84	2010
1296	1961	0	0	2019	1	0	0		0	49	2010
1297	1972	0	0	2019	1	0	1		0	38	2010
1298	1932	0	0	2019	1	0	0		0	78	2010
1299	1937	0	0	2019	1	0	0		0	73	2010
1300	1981	0	0	2019	1	0	0		0	29	2010
1301	1946	0	0	2019	0	0	0		0	63	2009
1302	1947	0	0	2019	1	0	0		0	62	2009
1303	1942	0	0	2019	0	0	0		0	67	2009
1304	1937	0	0	2019	0	0	0		0	72	2009
1305	1972	0	0	2019	1	0	0		0	37	2009
1306	1972	0	0	2019	1	0	0		0	37	2009
1307	1924	0	0	2019	1	0	0		0	85	2009
1308	1947	0	0	2019	0	0	0		0	62	2009
1309	1974	0	0	2019	1	1	0		0	35	2009
1310	1956	0	0	2019	1	1	0		0	52	2008
1311	1939	0	0	2019	0	1	0		0	69	2008
1312	1928	0	0	2019	1	1	1		0	80	2008
1313	1954	0	0	2019	1	0	1		0	54	2008
1314	1948	0	0	2019	1	0	1		0	60	2008
1315	1939	0	0	2019	0	0	1		0	69	2008
1316	1941	0	0	2019	1	0	0		0	67	2008
1317	1936	0	0	2019	1	0	1		0	72	2008
1318	1994	0	0	2019	1	0	0		0	13	2007
1319	1947	0	0	2019	1	0	0		0	60	2007
1320	1950	0	0	2019	1	0	1		0	56	2006
1321	1936	0	0	2019	1	0	0		0	70	2006
1322	1965	0	0	2019	1	0	0		0	41	2006
1323	1939	0	0	2019	1	0	0		0	66	2005
1324	1934	0	0	2019	1	0	0		0	71	2005
1325	1948	0	0	2019	1	0	1		0	56	2004
1326	1938	0	0	2019	1	0	0		0	66	2004
1327	1934	0	0	2019	1	1	1		0	69	2003
1328	1947	0	0	2019	0	0	0		0	55	2002
1329	1937	0	0	2019	1	0	0		0	65	2002
1330	1936	0	0	2019	1	0	0		0	65	2001
1331	1950	0	0	2019	1	0	0		0	50	2000
1332	1936	0	0	2019	1	0	0		0	64	2000
1333	1938	0	0	2019	1	0	1		0	61	1999
1334	1940	0	0	2019	1	0	1		0	59	1999
1335	1932	0	0	2019	1	0	1		0	67	1999
1336	1944	0	0	2019	1	0	0		0	54	1998
1337	1956	0	0	2019	1	0	0		0	42	1998
1338	1944	0	0	2019	1	1	0		0	52	1996
1339	1955	0	0	2019	1	1	0		0	40	1995
1340	1942	0	0	2019	1	0	0		0	53	1995
1341	1934	0	0	2019	1	0	1		0	59	1993
1342	1975	0	0	2019	1	0	0		0	17	1992
1343	1948	0	0	2019	1	0	1		0	43	1991
1344	1948	0	0	2019	1	0	0		0	42	1990
1345	1931	0	0	2019	0	1	0		0	58	1989
1346	1902	0	0	2000	1	1	0		0	86	1988
1347	1943	0	0	2019	1	0	0		0	45	1988
1348	1945	0	0	2019	1	0	0		0	43	1988
1349	1950	0	0	2019	1	0	1		0	62	2012
1350	1936	0	0	2019	0	0	0		0	82	2018
1351	1949	0	0	2019	1	0	0		0	67	2016
1352	1943	0	0	2019	1	0	0		0	65	2008
1353	1947	0	0	2019	1	0	1		0	62	2009
1354	1936	0	0	2019	1	0	0		0	77	2013
1355	1930	0	0	2019	1	0	0		0	79	2009
1356	1936	1	0	2019	1	0	1	82	0	82	2018
1357	1948	0	0	2019	1	0	0		0	52	2000
1358	1930	0	0	2019	0	0	0		0	78	2008
1359	1929	1	0	2019	1	0	0	61	0	61	1990
1360	1981	0	0	2019	1	1	0		0	29	2010
1361	1949	0	0	2019	0	0	0		0	68	2017
1362	1944	0	0	2019	0	0	1		0	62	2006
1363	1946	0	0	2019	1	0	0		0	64	2010
1364	1929	0	0	2019	1	0	0		1	83	2012
1365	1939	0	0	2019	1	0	1		0	73	2012
1366	1947	0	0	2019	1	0	1		0	61	2008
1367	1923	0	1	2013	1	0	0		0	71	1994
1368	1926	0	1	2010	1	0	0		1	72	1998
1369	1920	1	1	1997	1	0	0	71	0	71	1991
1370	1921	0	1	2014	1	1	1		0	78	1999
1371	1928	1	1	2014	1	0	0	73	0	73	2001
